# Supplementary material for: Interventions to Facilitate Shared Decision-Making Using Decision Aids with Coronary Heart Disease Patients: Systematic Review and Meta-Analysis
Source: Rev Cardiovasc Med. 2023 Aug 25;24(8):246. doi: 10.31083/j.rcm2408246 (PMC11266786; doi:10.31083/j.rcm2408246)
Supplement: Supplementary file 1 [file 2153-8174-24-8-246-s1.zip]

Archive with 3 entries (2 files):
- 2153-8174-24-8-246-s1/
- 2153-8174-24-8-246-s1/Supplementary Material 1.docx
- 2153-8174-24-8-246-s1/Supplementary Material 2.docx
